# Supplementary material for: Fluorescent Alloyed CdZnSeS/ZnS Nanosensor for Doxorubicin Detection
Source: Biosensors (Basel). 2023 May 31;13(6):596. doi: 10.3390/bios13060596 (PMC10296636; doi:10.3390/bios13060596)
Supplement: Supplementary file 1 [file biosensors-13-00596-s001.zip]

Archive with 1 entries (1 files):
- biosensors-2365207-supplementary.pdf
